# Supplementary material for: Coinfection in the host can result in functional complementation between live vaccines and virulent virus
Source: Virulence. 2022 Jun 5;13(1):980–9. doi: 10.1080/21505594.2022.2082645 (PMC9191873; doi:10.1080/21505594.2022.2082645)
Supplement: Supplemental Material [file KVIR_A_2082645_SM1161.zip]

Archive with 3 entries (2 files):
- supplementary/
- supplementary/supp figure.pdf
- supplementary/SuppTables.pdf
